# Supplementary material for: Diagnosis of severe scrub typhus infection by next-generation sequencing:a case report
Source: BMC Infect Dis. 2020 Apr 7;20:270. doi: 10.1186/s12879-020-04991-y (PMC7137524; doi:10.1186/s12879-020-04991-y)
Supplement: Supplementary file 1 — Additional file 1. [file 12879_2020_4991_MOESM1_ESM.xlsx]

## Sheet: Sheet1
#Sample	Species	Coverage	CovRate	Depth	Abs_Abu	Re_Abu	Genus	Genus_Abs_Abu	Genus_Re_Abu	MRN	SMRN	SMRNG	SDCOV	SDdepth	SDMRN	SDSMRN	SDSMRNG	Gram	ID
18P3303476	Orientia_tsutsugamushi	17578/2127051	0.8264	1.01	168.778	48.34	Orientia	170.609	48.86	359	269	281	0.9754	1.19	424	317	332	G-	id|02187541|ref|BAC_0630005|
18P3303476	Orientia_chuto	100/1092656	0.0092	1	1.8304	0.52	Orientia	170.609	48.86	2	0	281	0.0109	1.18	2	0	332	G-	id|02692039|ref|BAC_0612132|
18P3303476	Propionibacterium_acnes	3051/2560282	0.1192	1	23.8255	6.82	Propionibacterium	24.5819	7.04	61	47	54	0.1407	1.18	72	55	64	G+	id|08674738|ref|BAC_0164449|
18P3303476	Propionibacterium_humerusii	100/2644116	0.0038	1	0.7564	0.22	Propionibacterium	24.5819	7.04	2	1	54	0.0045	1.18	2	1	64	G+	id|00125103|ref|BAC_0560645|
18P3303476	Staphylococcus_epidermidis	1149/2616530	0.0439	1	8.7903	2.52	Staphylococcus	21.9398	6.28	23	21	44	0.0518	1.18	27	25	52	G+	id|01354439|ref|BAC_0754145|
18P3303476	Staphylococcus_capitis	200/2466594	0.0081	1	1.6217	0.46	Staphylococcus	21.9398	6.28	4	4	44	0.0096	1.18	5	5	52	G+	id|05523505|ref|BAC_0373706|
18P3303476	Staphylococcus_hominis	200/1140916	0.0175	1	3.506	1	Staphylococcus	21.9398	6.28	4	4	44	0.0207	1.18	5	5	52	G+	id|07476752|ref|BAC_0400748|
18P3303476	Staphylococcus_warneri	350/2486042	0.0141	1	2.8157	0.81	Staphylococcus	21.9398	6.28	7	2	44	0.0166	1.18	8	2	52	G+	id|00803419|ref|BAC_0438675|
18P3303476	Staphylococcus_aureus	100/2898306	0.0034	1	0.6901	0.2	Staphylococcus	21.9398	6.28	2	1	44	0.004	1.18	2	1	52	G+	id|00627736|ref|BAC_0001852|
18P3303476	Staphylococcus_haemolyticus	50/2685015	0.0019	1	0.3724	0.11	Staphylococcus	21.9398	6.28	1	1	44	0.0022	1.18	1	1	52	G+	id|08669641|ref|BAC_0084086|
18P3303476	Staphylococcus_pettenkoferi	50/2502346	0.002	1	0.3996	0.11	Staphylococcus	21.9398	6.28	1	1	44	0.0024	1.18	1	1	52	G+	id|00123737|ref|BAC_0279166|
18P3303476	Staphylococcus_saprophyticus	50/2516575	0.002	1	0.3974	0.11	Staphylococcus	21.9398	6.28	1	1	44	0.0024	1.18	1	1	52	G+	id|02114603|ref|BAC_0114644|
18P3303476	Staphylococcus_sciuri	50/2744306	0.0018	1	0.3644	0.1	Staphylococcus	21.9398	6.28	1	1	44	0.0021	1.18	1	1	52	G+	id|01642843|ref|BAC_0363245|
18P3303476	Staphylococcus_argenteus	50/2762785	0.0018	1	0.362	0.1	Staphylococcus	21.9398	6.28	1	0	44	0.0021	1.18	1	0	52	G+	id|07969403|ref|BAC_0687852|
18P3303476	Staphylococcus_carnosus	50/2566424	0.0019	1	0.3896	0.11	Staphylococcus	21.9398	6.28	1	0	44	0.0022	1.18	1	0	52	G+	id|04005518|ref|BAC_0737378|
18P3303476	Staphylococcus_cohnii	100/2677922	0.0037	1	0.7468	0.21	Staphylococcus	21.9398	6.28	2	0	44	0.0044	1.18	2	0	52	G+	id|03764060|ref|BAC_0154426|
18P3303476	Staphylococcus_intermedius	50/2739985	0.0018	1	0.365	0.1	Staphylococcus	21.9398	6.28	1	0	44	0.0021	1.18	1	0	52	G+	id|03025646|ref|BAC_0291057|
18P3303476	Staphylococcus_lugdunensis	50/2658366	0.0019	1	0.3762	0.11	Staphylococcus	21.9398	6.28	1	0	44	0.0022	1.18	1	0	52	G+	id|00337973|ref|BAC_0912713|
18P3303476	Staphylococcus_pasteuri	47/2559946	0.0018	1	0.3906	0.11	Staphylococcus	21.9398	6.28	1	0	44	0.0021	1.18	1	0	52	G+	id|08520983|ref|BAC_0659160|
18P3303476	Staphylococcus_pseudintermedius	50/2841212	0.0018	1	0.352	0.1	Staphylococcus	21.9398	6.28	1	0	44	0.0021	1.18	1	0	52	G+	id|01016398|ref|BAC_0081647|
18P3303476	Acinetobacter_johnsonii	650/3509795	0.0185	1	3.7039	1.06	Acinetobacter	13.8642	3.97	13	10	39	0.0218	1.18	15	12	46	G-	id|06590202|ref|BAC_0661898|
18P3303476	Acinetobacter_guillouiae	250/4905802	0.0051	1	1.0192	0.29	Acinetobacter	13.8642	3.97	5	4	39	0.006	1.18	6	5	46	G-	id|08130657|ref|BAC_0161463|
18P3303476	Acinetobacter_gyllenbergii	297/4551466	0.0065	1	1.3183	0.38	Acinetobacter	13.8642	3.97	6	3	39	0.0077	1.18	7	4	46	G-	id|01354869|ref|BAC_0212015|
18P3303476	Acinetobacter_parvus	300/3606729	0.0083	1	1.6636	0.48	Acinetobacter	13.8642	3.97	6	3	39	0.0098	1.18	7	4	46	G-	id|06939865|ref|BAC_0979888|
18P3303476	Acinetobacter_haemolyticus	50/3715798	0.0013	1	0.2691	0.08	Acinetobacter	13.8642	3.97	1	1	39	0.0015	1.18	1	1	46	G-	id|05721279|ref|BAC_0606479|
18P3303476	Acinetobacter_proteolyticus	150/4375000	0.0034	1	0.6857	0.2	Acinetobacter	13.8642	3.97	3	1	39	0.004	1.18	4	1	46	G-	id|08050839|ref|BAC_0176403|
18P3303476	Acinetobacter_schindleri	243/3415006	0.0071	1	1.4641	0.42	Acinetobacter	13.8642	3.97	5	1	39	0.0084	1.18	6	1	46	G-	id|09256456|ref|BAC_0406135|
18P3303476	Acinetobacter_ursingii	100/3825524	0.0026	1	0.5228	0.15	Acinetobacter	13.8642	3.97	2	1	39	0.0031	1.18	2	1	46	G-	id|04112865|ref|BAC_0802667|
18P3303476	Acinetobacter_ADP1	50/3598621	0.0014	1	0.2779	0.08	Acinetobacter	13.8642	3.97	1	0	39	0.0017	1.18	1	0	46	G-	id|08209537|ref|BAC_0262896|
18P3303476	Acinetobacter_baumannii	50/4086879	0.0012	1	0.2447	0.07	Acinetobacter	13.8642	3.97	1	0	39	0.0014	1.18	1	0	46	G-	id|07453275|ref|BAC_0094560|
18P3303476	Acinetobacter_beijerinckii	50/3563374	0.0014	1	0.2806	0.08	Acinetobacter	13.8642	3.97	1	0	39	0.0017	1.18	1	0	46	G-	id|08596721|ref|BAC_0238875|
18P3303476	Acinetobacter_bereziniae	100/5026552	0.002	1	0.3979	0.11	Acinetobacter	13.8642	3.97	2	0	39	0.0024	1.18	2	0	46	G-	id|06783785|ref|BAC_0838213|
18P3303476	Acinetobacter_calcoaceticus	50/3862530	0.0013	1	0.2589	0.07	Acinetobacter	13.8642	3.97	1	0	39	0.0015	1.18	1	0	46	G-	id|06271919|ref|BAC_0287506|
18P3303476	Acinetobacter_gerneri	50/4595582	0.0011	1	0.2176	0.06	Acinetobacter	13.8642	3.97	1	0	39	0.0013	1.18	1	0	46	G-	id|08743931|ref|BAC_0703579|
18P3303476	Acinetobacter_junii	50/3782588	0.0013	1	0.2644	0.08	Acinetobacter	13.8642	3.97	1	0	39	0.0015	1.18	1	0	46	G-	id|00537784|ref|BAC_0990783|
18P3303476	Acinetobacter_lwoffii	50/2970206	0.0017	1	0.3367	0.1	Acinetobacter	13.8642	3.97	1	0	39	0.002	1.18	1	0	46	G-	id|07373057|ref|BAC_0315372|
18P3303476	Acinetobacter_radioresistens	150/3195606	0.0047	1	0.9388	0.27	Acinetobacter	13.8642	3.97	3	0	39	0.0055	1.18	4	0	46	G-	id|00846931|ref|BAC_0948482|
18P3303476	Sphingomonas_echinoides	945/4264986	0.0222	1	4.4549	1.28	Sphingomonas	6.6689	1.91	19	15	20	0.0262	1.18	22	18	24	G-	id|08883911|ref|BAC_0568492|
18P3303476	Sphingomonas_parapaucimobilis	100/3995782	0.0025	1	0.5005	0.14	Sphingomonas	6.6689	1.91	2	2	20	0.003	1.18	2	2	24	G-	id|04972238|ref|BAC_0159842|
18P3303476	Sphingomonas_adhaesiva	150/4026130	0.0037	1	0.7451	0.21	Sphingomonas	6.6689	1.91	3	1	20	0.0044	1.18	4	1	24	G-	id|00547846|ref|BAC_0872682|
18P3303476	Sphingomonas_melonis	141/4156476	0.0034	1	0.7218	0.21	Sphingomonas	6.6689	1.91	3	1	20	0.004	1.18	4	1	24	G-	id|00232864|ref|BAC_0872828|
18P3303476	Sphingomonas_MM	50/4054833	0.0012	1	0.2466	0.07	Sphingomonas	6.6689	1.91	1	1	20	0.0014	1.18	1	1	24	G-	id|01399724|ref|BAC_0766155|
18P3303476	Rhodococcus_erythropolis	1095/6516310	0.0168	1	3.3761	0.97	Rhodococcus	3.7192	1.07	22	18	18	0.0198	1.18	26	21	21	G+	id|01931926|ref|BAC_0881680|
18P3303476	Serratia_grimesii	950/5134258	0.0185	1	3.7006	1.06	Serratia	3.7006	1.06	19	15	18	0.0218	1.18	22	18	21	G-	id|01400368|ref|BAC_0678813|
18P3303476	Rhodococcus_fascians	50/5139988	0.001	1	0.1946	0.06	Rhodococcus	3.7192	1.07	1	0	18	0.0012	1.18	1	0	21	G+	id|04506442|ref|BAC_0602509|
18P3303476	Rhodococcus_globerulus	50/6735527	0.0007	1	0.1485	0.04	Rhodococcus	3.7192	1.07	1	0	18	0.0008	1.18	1	0	21	G+	id|08576654|ref|BAC_0731274|
18P3303476	Stenotrophomonas_maltophilia	1150/4509724	0.0255	1	5.1001	1.46	Stenotrophomonas	5.1001	1.46	23	15	15	0.0301	1.18	27	18	18	G-	id|06994621|ref|BAC_0803109|
18P3303476	Pseudomonas_veronii	292/6649830	0.0044	1	0.9023	0.26	Pseudomonas	4.7664	1.37	6	2	13	0.0052	1.18	7	2	15	G-	id|06375146|ref|BAC_0508030|
18P3303476	Pseudomonas_aeruginosa	100/6818030	0.0015	1	0.2933	0.08	Pseudomonas	4.7664	1.37	2	1	13	0.0018	1.18	2	1	15	G-	id|09239455|ref|BAC_0606125|
18P3303476	Pseudomonas_alcaligenes	50/4406305	0.0011	1	0.2269	0.06	Pseudomonas	4.7664	1.37	1	1	13	0.0013	1.18	1	1	15	G-	id|00659418|ref|BAC_0035375|
18P3303476	Pseudomonas_oryzihabitans	50/4834356	0.001	1	0.2069	0.06	Pseudomonas	4.7664	1.37	1	1	13	0.0012	1.18	1	1	15	G-	id|07397383|ref|BAC_0252129|
18P3303476	Pseudomonas_TKP	100/7012672	0.0014	1	0.2852	0.08	Pseudomonas	4.7664	1.37	2	1	13	0.0017	1.18	2	1	15	G-	id|08350050|ref|BAC_0304209|
18P3303476	Pseudomonas_brassicacearum	50/6976764	0.0007	1	0.1433	0.04	Pseudomonas	4.7664	1.37	1	0	13	0.0008	1.18	1	0	15	G-	id|01623728|ref|BAC_0374773|
18P3303476	Pseudomonas_chlororaphis	50/7122173	0.0007	1	0.1404	0.04	Pseudomonas	4.7664	1.37	1	0	13	0.0008	1.18	1	0	15	G-	id|00082837|ref|BAC_0837567|
18P3303476	Pseudomonas_fluorescens	100/6136735	0.0016	1	0.3259	0.09	Pseudomonas	4.7664	1.37	2	0	13	0.0019	1.18	2	0	15	G-	id|04850067|ref|BAC_0658908|
18P3303476	Pseudomonas_mendocina	100/5434353	0.0018	1	0.368	0.11	Pseudomonas	4.7664	1.37	2	0	13	0.0021	1.18	2	0	15	G-	id|05787113|ref|BAC_0574816|
18P3303476	Pseudomonas_monteilii	50/6000087	0.0008	1	0.1667	0.05	Pseudomonas	4.7664	1.37	1	0	13	0.0009	1.18	1	0	15	G-	id|09908268|ref|BAC_0036262|
18P3303476	Pseudomonas_oleovorans	50/5006004	0.001	1	0.1998	0.06	Pseudomonas	4.7664	1.37	1	0	13	0.0012	1.18	1	0	15	G-	id|00022027|ref|BAC_0907619|
18P3303476	Pseudomonas_poae	144/5512241	0.0026	1	0.5442	0.16	Pseudomonas	4.7664	1.37	3	0	13	0.0031	1.18	4	0	15	G-	id|09124664|ref|BAC_0367058|
18P3303476	Pseudomonas_protegens	50/6867980	0.0007	1	0.1456	0.04	Pseudomonas	4.7664	1.37	1	0	13	0.0008	1.18	1	0	15	G-	id|05654741|ref|BAC_0674680|
18P3303476	Pseudomonas_putida	100/6377271	0.0016	1	0.3136	0.09	Pseudomonas	4.7664	1.37	2	0	13	0.0019	1.18	2	0	15	G-	id|03484666|ref|BAC_0496571|
18P3303476	Pseudomonas_syringae	47/6665031	0.0007	1	0.15	0.04	Pseudomonas	4.7664	1.37	1	0	13	0.0008	1.18	1	0	15	G-	id|09700314|ref|BAC_0706346|
18P3303476	Pseudomonas_VLB120	100/5644569	0.0018	1	0.3543	0.1	Pseudomonas	4.7664	1.37	2	0	13	0.0021	1.18	2	0	15	G-	id|06880263|ref|BAC_0927197|
18P3303476	Micrococcus_luteus	500/2501097	0.02	1	3.9982	1.15	Micrococcus	4.6943	1.34	10	9	11	0.0236	1.18	12	11	13	G+	id|09625281|ref|BAC_0095118|
18P3303476	Micrococcus_lylae	50/2686748	0.0019	1	0.3722	0.11	Micrococcus	4.6943	1.34	1	1	11	0.0022	1.18	1	1	13	G+	id|04927793|ref|BAC_0440822|
18P3303476	Micrococcus_terreus	50/3087820	0.0016	1	0.3239	0.09	Micrococcus	4.6943	1.34	1	1	11	0.0019	1.18	1	1	13	G+	id|05704383|ref|BAC_0311797|
18P3303476	Corynebacterium_lipophiloflavum	100/2386544	0.0042	1	0.838	0.24	Corynebacterium	7.3022	2.09	2	2	10	0.005	1.18	2	2	12	G+	id|06337827|ref|BAC_0922020|
18P3303476	Corynebacterium_amycolatum	50/2514382	0.002	1	0.3977	0.11	Corynebacterium	7.3022	2.09	1	1	10	0.0024	1.18	1	1	12	G+	id|09439090|ref|BAC_0148036|
18P3303476	Corynebacterium_tuberculostearicum	100/2372621	0.0042	1	0.8429	0.24	Corynebacterium	7.3022	2.09	2	1	10	0.005	1.18	2	1	12	G+	id|09927624|ref|BAC_0851612|
18P3303476	Corynebacterium_efficiens	45/3147090	0.0014	1	0.3178	0.09	Corynebacterium	7.3022	2.09	1	0	10	0.0017	1.18	1	0	12	G+	id|00037240|ref|BAC_0348351|
18P3303476	Corynebacterium_freneyi	50/3043207	0.0016	1	0.3286	0.09	Corynebacterium	7.3022	2.09	1	0	10	0.0019	1.18	1	0	12	G+	id|03491265|ref|BAC_0894882|
18P3303476	Corynebacterium_genitalium	50/2349953	0.0021	1	0.4255	0.12	Corynebacterium	7.3022	2.09	1	0	10	0.0025	1.18	1	0	12	G+	id|04899554|ref|BAC_0437230|
18P3303476	Corynebacterium_pseudogenitalium	250/2601506	0.0096	1	1.922	0.55	Corynebacterium	7.3022	2.09	5	0	10	0.0113	1.18	6	0	12	G+	id|08262515|ref|BAC_0606830|
18P3303476	Corynebacterium_resistens	45/2601311	0.0017	1	0.3844	0.11	Corynebacterium	7.3022	2.09	1	0	10	0.002	1.18	1	0	12	G+	id|08606423|ref|BAC_0084798|
18P3303476	Corynebacterium_singulare	50/2830519	0.0018	1	0.3533	0.1	Corynebacterium	7.3022	2.09	1	0	10	0.0021	1.18	1	0	12	G+	id|08333113|ref|BAC_0712576|
18P3303476	Corynebacterium_striatum	50/2915083	0.0017	1	0.343	0.1	Corynebacterium	7.3022	2.09	1	0	10	0.002	1.18	1	0	12	G+	id|05250562|ref|BAC_0992838|
18P3303476	Corynebacterium_urealyticum	50/2369219	0.0021	1	0.4221	0.12	Corynebacterium	7.3022	2.09	1	0	10	0.0025	1.18	1	0	12	G+	id|04180883|ref|BAC_0490927|
18P3303476	Corynebacterium_xerosis	91/2751422	0.0033	1	0.7269	0.21	Corynebacterium	7.3022	2.09	2	0	10	0.0039	1.18	2	0	12	G+	id|00452130|ref|BAC_0155594|
18P3303476	Delftia_tsuruhatensis	450/7195716	0.0063	1	1.2507	0.36	Delftia	1.3985	0.4	9	6	8	0.0074	1.18	11	7	9	G-	id|07925100|ref|BAC_0344846|
18P3303476	Bacteroides_caccae	100/5493167	0.0018	1	0.3641	0.1	Bacteroides	1.6232	0.46	2	1	8	0.0021	1.18	2	1	9	G-	id|07101449|ref|BAC_0039281|
18P3303476	Bacteroides_vulgatus	150/5163189	0.0029	1	0.581	0.17	Bacteroides	1.6232	0.46	3	1	8	0.0034	1.18	4	1	9	G-	id|09025356|ref|BAC_0222465|
18P3303476	Bacteroides_xylanisolvens	100/5976145	0.0017	1	0.3347	0.1	Bacteroides	1.6232	0.46	2	1	8	0.002	1.18	2	1	9	G-	id|00240123|ref|BAC_0818569|
18P3303476	Bacteroides_dorei	50/5444912	0.0009	1	0.1837	0.05	Bacteroides	1.6232	0.46	1	0	8	0.0011	1.18	1	0	9	G-	id|08865053|ref|BAC_0138473|
18P3303476	Bacteroides_thetaiotaomicron	50/6260361	0.0008	1	0.1597	0.05	Bacteroides	1.6232	0.46	1	0	8	0.0009	1.18	1	0	9	G-	id|03725191|ref|BAC_0125038|
18P3303476	Delftia_acidovorans	50/6767514	0.0007	1	0.1478	0.04	Delftia	1.3985	0.4	1	0	8	0.0008	1.18	1	0	9	G-	id|00447934|ref|BAC_0927149|
18P3303476	Gardnerella_vaginalis	250/1667406	0.015	1	2.9987	0.86	Gardnerella	2.9987	0.86	5	5	5	0.0177	1.18	6	6	6	Gram-variable	id|07337392|ref|BAC_0263339|
18P3303476	Cutibacterium_granulosum	200/2141325	0.0093	1	1.868	0.54	Cutibacterium	2.7119	0.78	4	3	4	0.011	1.18	5	4	5	G+	id|04500135|ref|BAC_0604384|
18P3303476	Propionibacterium_namnetense	100/2369944	0.0042	1	0.8439	0.24	Cutibacterium	2.7119	0.78	2	1	4	0.005	1.18	2	1	5	G+	id|00577943|ref|BAC_0625186|
18P3303476	Enhydrobacter_aerosaccus	300/2856138	0.0105	1	2.1007	0.6	Enhydrobacter	2.1007	0.6	6	3	3	0.0124	1.18	7	4	4	G-	id|09900217|ref|BAC_0444860|
18P3303476	Yersinia_intermedia	150/4859749	0.0031	1	0.6173	0.18	Yersinia	0.6173	0.18	3	3	3	0.0037	1.18	4	4	4	G-	id|06789137|ref|BAC_0005172|
18P3303476	Neisseria_perflava	100/3786149	0.0026	1	0.5282	0.15	Neisseria	0.892	0.26	2	2	3	0.0031	1.18	2	2	4	G-	id|09421972|ref|BAC_0347977|
18P3303476	Agrobacterium_tumefaciens	50/5481605	0.0009	1	0.1824	0.05	Agrobacterium	0.5854	0.17	1	1	3	0.0011	1.18	1	1	4	G-	id|08916597|ref|BAC_0394953|
18P3303476	Agrobacterium_vitis	50/5009562	0.001	1	0.1996	0.06	Agrobacterium	0.5854	0.17	1	1	3	0.0012	1.18	1	1	4	G-	id|06065645|ref|BAC_0886481|
18P3303476	Shigella_sonnei	600/4878853	0.0123	1	2.4596	0.7	Shigella	9.3876	2.69	12	1	3	0.0145	1.18	14	1	4	G-	id|01104348|ref|BAC_0929314|
18P3303476	Streptococcus_cristatus	50/2142100	0.0023	1	0.4668	0.13	Streptococcus	1.8655	0.53	1	1	3	0.0027	1.18	1	1	4	G+	id|05413428|ref|BAC_0414515|
18P3303476	Streptococcus_sanguinis	50/2388435	0.0021	1	0.4187	0.12	Streptococcus	1.8655	0.53	1	1	3	0.0025	1.18	1	1	4	G+	id|07697218|ref|BAC_0452380|
18P3303476	Agrobacterium_fabrum	50/4917167	0.001	1	0.2034	0.06	Agrobacterium	0.5854	0.17	1	0	3	0.0012	1.18	1	0	4	G-	id|04857120|ref|BAC_0038388|
18P3303476	Neisseria_macacae	50/2749018	0.0018	1	0.3638	0.1	Neisseria	0.892	0.26	1	0	3	0.0021	1.18	1	0	4	G-	id|03581137|ref|BAC_0122936|
18P3303476	Shigella_boydii	700/4615997	0.0152	1	3.0329	0.87	Shigella	9.3876	2.69	14	0	3	0.0179	1.18	17	0	4	G-	id|07550694|ref|BAC_0759151|
18P3303476	Shigella_dysenteriae	200/4369232	0.0046	1	0.9155	0.26	Shigella	9.3876	2.69	4	0	3	0.0054	1.18	5	0	4	G-	id|08034737|ref|BAC_0076740|
18P3303476	Shigella_flexneri	700/4698633	0.0149	1	2.9796	0.85	Shigella	9.3876	2.69	14	0	3	0.0176	1.18	17	0	4	G-	id|06823421|ref|BAC_0745317|
18P3303476	Streptococcus_australis	50/2130003	0.0023	1	0.4695	0.13	Streptococcus	1.8655	0.53	1	0	3	0.0027	1.18	1	0	4	G+	id|02479760|ref|BAC_0206678|
18P3303476	Streptococcus_oralis	50/1958690	0.0026	1	0.5105	0.15	Streptococcus	1.8655	0.53	1	0	3	0.0031	1.18	1	0	4	G+	id|01965940|ref|BAC_0412615|
18P3303476	Atopobium_vaginae	100/1504394	0.0067	1	1.3294	0.38	Atopobium	1.3294	0.38	2	2	2	0.0079	1.18	2	2	2	G+	id|07991063|ref|BAC_0016573|
18P3303476	Brachybacterium_alimentarium	150/4263776	0.0035	1	0.7036	0.2	Brachybacterium	0.7036	0.2	3	2	2	0.0041	1.18	4	2	2	G+	id|07440752|ref|BAC_0180615|
18P3303476	Kytococcus_sedentarius	150/2785024	0.0054	1	1.0772	0.31	Kytococcus	1.0772	0.31	3	2	2	0.0064	1.18	4	2	2	G+	id|04413259|ref|BAC_0570456|
18P3303476	Actinomyces_odontolyticus	50/2432045	0.0021	1	0.4112	0.12	Actinomyces	1.4386	0.41	1	1	2	0.0025	1.18	1	1	2	G+	id|00836180|ref|BAC_0861944|
18P3303476	Brevibacterium_casei	50/3769980	0.0013	1	0.2653	0.08	Brevibacterium	0.5028	0.14	1	1	2	0.0015	1.18	1	1	2	G+	id|04809042|ref|BAC_0510178|
18P3303476	Brevibacterium_linens	50/4209935	0.0012	1	0.2375	0.07	Brevibacterium	0.5028	0.14	1	1	2	0.0014	1.18	1	1	2	G+	id|07928290|ref|BAC_0892660|
18P3303476	Coprococcus_comes	50/3242335	0.0015	1	0.3084	0.09	Coprococcus	0.6306	0.18	1	1	2	0.0018	1.18	1	1	2	G+	id|09897067|ref|BAC_0999778|
18P3303476	Coprococcus_eutactus	50/3103207	0.0016	1	0.3222	0.09	Coprococcus	0.6306	0.18	1	1	2	0.0019	1.18	1	1	2	G+	id|04489193|ref|BAC_0660028|
18P3303476	Methylobacterium_populi	50/5800441	0.0009	1	0.1724	0.05	Methylobacterium	0.5051	0.14	1	1	2	0.0011	1.18	1	1	2	G-	id|01623767|ref|BAC_0319595|
18P3303476	Prevotella_bivia	50/2580302	0.0019	1	0.3876	0.11	Prevotella	0.6723	0.19	1	1	2	0.0022	1.18	1	1	2	G-	id|03190033|ref|BAC_0725645|
18P3303476	Prevotella_copri	50/3512733	0.0014	1	0.2847	0.08	Prevotella	0.6723	0.19	1	1	2	0.0017	1.18	1	1	2	G-	id|06306806|ref|BAC_0344465|
18P3303476	Actinomyces_naeslundii	41/3040449	0.0013	1	0.3289	0.09	Actinomyces	1.4386	0.41	1	0	2	0.0015	1.18	1	0	2	G+	id|02680011|ref|BAC_0448743|
18P3303476	Actinomyces_oris	50/3042917	0.0016	1	0.3286	0.09	Actinomyces	1.4386	0.41	1	0	2	0.0019	1.18	1	0	2	G+	id|07014101|ref|BAC_0025542|
18P3303476	Actinomyces_urogenitalis	46/2703472	0.0017	1	0.3699	0.11	Actinomyces	1.4386	0.41	1	0	2	0.002	1.18	1	0	2	G+	id|01560826|ref|BAC_0104533|
18P3303476	Methylobacterium_extorquens	50/5943768	0.0008	1	0.1682	0.05	Methylobacterium	0.5051	0.14	1	0	2	0.0009	1.18	1	0	2	G-	id|03367174|ref|BAC_0335036|
18P3303476	Methylobacterium_radiotolerans	45/6077833	0.0007	1	0.1645	0.05	Methylobacterium	0.5051	0.14	1	0	2	0.0008	1.18	1	0	2	G-	id|00734235|ref|BAC_0452828|
18P3303476	Acidithiobacillus_ferrivorans	50/3207552	0.0016	1	0.3118	0.09	Acidithiobacillus	0.3118	0.09	1	1	1	0.0019	1.18	1	1	1	-	id|05619037|ref|BAC_0991193|
18P3303476	Aerococcus_viridans	50/2199877	0.0023	1	0.4546	0.13	Aerococcus	0.4546	0.13	1	1	1	0.0027	1.18	1	1	1	G+	id|05718162|ref|BAC_0429803|
18P3303476	Akkermansia_muciniphila	50/2664102	0.0019	1	0.3754	0.11	Akkermansia	0.3754	0.11	1	1	1	0.0022	1.18	1	1	1	G-	id|03986084|ref|BAC_0512318|
18P3303476	Anaerococcus_obesiensis	50/2037211	0.0024	1	0.4909	0.14	Anaerococcus	0.4909	0.14	1	1	1	0.0028	1.18	1	1	1	G+	id|01902474|ref|BAC_0872593|
18P3303476	Bifidobacterium_thermophilum	50/2291643	0.0022	1	0.4364	0.12	Bifidobacterium	0.4364	0.12	1	1	1	0.0026	1.18	1	1	1	G+	id|02596303|ref|BAC_0161003|
18P3303476	Blautia_wexlerae	50/4510558	0.0011	1	0.2217	0.06	Blautia	0.521	0.15	1	1	1	0.0013	1.18	1	1	1	G+	id|05270313|ref|BAC_0296306|
18P3303476	Brevundimonas_vesicularis	100/3358839	0.003	1	0.5954	0.17	Brevundimonas	1.4793	0.42	2	1	1	0.0035	1.18	2	1	1	G-	id|01474885|ref|BAC_0112380|
18P3303476	Cloacibacterium_normanense	200/2736686	0.0073	1	1.4616	0.42	Cloacibacterium	1.4616	0.42	4	1	1	0.0086	1.18	5	1	1	G-	id|03561157|ref|BAC_0273390|
18P3303476	Clostridium_leptum	50/3270409	0.0015	1	0.3058	0.09	Clostridium	0.3058	0.09	1	1	1	0.0018	1.18	1	1	1	G+	id|08824985|ref|BAC_0573029|
18P3303476	Comamonas_testosteroni	100/5373644	0.0019	1	0.3722	0.11	Comamonas	0.6378	0.18	2	1	1	0.0022	1.18	2	1	1	G-	id|04440205|ref|BAC_0903767|
18P3303476	Cupriavidus_pauculus	100/6829059	0.0015	1	0.2929	0.08	Cupriavidus	0.766	0.22	2	1	1	0.0018	1.18	2	1	1	G-	id|04130582|ref|BAC_0509458|
18P3303476	Enterobacter_cloacae_complex_Hoffmann_cluster_IV	50/4748414	0.001	1	0.2106	0.06	Enterobacter	0.421	0.12	1	1	1	0.0012	1.18	1	1	1	G-	id|04628103|ref|BAC_0153104|
18P3303476	Enterococcus_cecorum	50/2438959	0.0021	1	0.41	0.12	Enterococcus	0.41	0.12	1	1	1	0.0025	1.18	1	1	1	G+	id|07820764|ref|BAC_0337463|
18P3303476	Escherichia_coli	800/5399183	0.0148	1	2.9634	0.85	Escherichia	3.8406	1.1	16	1	1	0.0175	1.18	19	1	1	G-	id|05509798|ref|BAC_0679223|
18P3303476	Eubacterium_ventriosum	100/2871055	0.0035	1	0.6966	0.2	Eubacterium	0.6966	0.2	2	1	1	0.0041	1.18	2	1	1	G+	id|08090338|ref|BAC_0430290|
18P3303476	Faecalibacterium_prausnitzii	50/3321367	0.0015	1	0.3011	0.09	Faecalibacterium	0.3011	0.09	1	1	1	0.0018	1.18	1	1	1	-	id|09733851|ref|BAC_0694736|
18P3303476	Finegoldia_magna	50/1797577	0.0028	1	0.5563	0.16	Finegoldia	0.5563	0.16	1	1	1	0.0033	1.18	1	1	1	G+	id|00780282|ref|BAC_0102616|
18P3303476	Fusobacterium_periodonticum	50/2615523	0.0019	1	0.3823	0.11	Fusobacterium	0.3823	0.11	1	1	1	0.0022	1.18	1	1	1	G-	id|09792251|ref|BAC_0481165|
18P3303476	Herbaspirillum_seropedicae	100/5513887	0.0018	1	0.3627	0.1	Herbaspirillum	0.3627	0.1	2	1	1	0.0021	1.18	2	1	1	G-	id|00660896|ref|BAC_0375601|
18P3303476	Lactobacillus_crispatus	50/2043161	0.0024	1	0.4894	0.14	Lactobacillus	0.4894	0.14	1	1	1	0.0028	1.18	1	1	1	G+	id|07892158|ref|BAC_0750999|
18P3303476	Lactococcus_lactis	50/2598144	0.0019	1	0.3849	0.11	Lactococcus	0.3849	0.11	1	1	1	0.0022	1.18	1	1	1	G+	id|00151741|ref|BAC_0727070|
18P3303476	Mageeibacillus_indolicus	50/1809746	0.0028	1	0.5526	0.16	Mageeibacillus	0.5526	0.16	1	1	1	0.0033	1.18	1	1	1	G+	id|03350056|ref|BAC_0161456|
18P3303476	Massilia_timonae	50/6136630	0.0008	1	0.163	0.05	Massilia	0.163	0.05	1	1	1	0.0009	1.18	1	1	1	G-	id|08398636|ref|BAC_0470613|
18P3303476	Microbacterium_aurum	50/3424892	0.0015	1	0.292	0.08	Microbacterium	1.1773	0.34	1	1	1	0.0018	1.18	1	1	1	G+	id|00839281|ref|BAC_0484261|
18P3303476	Ochrobactrum_anthropi	50/4783208	0.001	1	0.2091	0.06	Ochrobactrum	0.2091	0.06	1	1	1	0.0012	1.18	1	1	1	G-	id|06624183|ref|BAC_0081404|
18P3303476	Porphyromonas_somerae	50/2355993	0.0021	1	0.4244	0.12	Porphyromonas	0.4244	0.12	1	1	1	0.0025	1.18	1	1	1	G-	id|07210162|ref|BAC_0456619|
18P3303476	Pseudogulbenkiania_NH8B	50/4332995	0.0011	1	0.2308	0.07	Pseudogulbenkiania	0.2308	0.07	1	1	1	0.0013	1.18	1	1	1	G-	id|02298190|ref|BAC_0775323|
18P3303476	Ralstonia_mannitolilytica	92/4881769	0.0019	1	0.4097	0.12	Ralstonia	0.4097	0.12	2	1	1	0.0022	1.18	2	1	1	G-	id|00901654|ref|BAC_0753165|
18P3303476	Rothia_mucilaginosa	50/2264603	0.0022	1	0.4416	0.13	Rothia	0.4416	0.13	1	1	1	0.0026	1.18	1	1	1	G+	id|09406886|ref|BAC_0213639|
18P3303476	Sphingopyxis_alaskensis	50/3345170	0.0015	1	0.2989	0.09	Sphingopyxis	0.2989	0.09	1	1	1	0.0018	1.18	1	1	1	G-	id|09529201|ref|BAC_0290804|
18P3303476	Subdoligranulum_variabile	50/3245571	0.0015	1	0.3081	0.09	Subdoligranulum	0.3081	0.09	1	1	1	0.0018	1.18	1	1	1	G+	id|09533841|ref|BAC_0979930|
18P3303476	Thermus_scotoductus	50/2346803	0.0021	1	0.4261	0.12	Thermus	0.4261	0.12	1	1	1	0.0025	1.18	1	1	1	G-	id|02607194|ref|BAC_0611583|
18P3303476	Brevundimonas_diminuta	100/3369386	0.003	1	0.5936	0.17	Brevundimonas	1.4793	0.42	2	0	1	0.0035	1.18	2	0	1	G-	id|08761399|ref|BAC_0524237|
18P3303476	Brevundimonas_subvibrioides	50/3445263	0.0014	1	0.2903	0.08	Brevundimonas	1.4793	0.42	1	0	1	0.0017	1.18	1	0	1	G-	id|00382592|ref|BAC_0350086|
18P3303476	Comamonas_aquatica	50/3764434	0.0013	1	0.2656	0.08	Comamonas	0.6378	0.18	1	0	1	0.0015	1.18	1	0	1	G-	id|05326747|ref|BAC_0106171|
18P3303476	Cupriavidus_gilardii	42/5578753	0.0008	1	0.1793	0.05	Cupriavidus	0.766	0.22	1	0	1	0.0009	1.18	1	0	1	G-	id|06217306|ref|BAC_0171053|
18P3303476	Cupriavidus_nantongensis	43/7075719	0.0006	1	0.1413	0.04	Cupriavidus	0.766	0.22	1	0	1	0.0007	1.18	1	0	1	G-	id|03568078|ref|BAC_0492983|
18P3303476	Cupriavidus_necator	43/6557542	0.0007	1	0.1525	0.04	Cupriavidus	0.766	0.22	1	0	1	0.0008	1.18	1	0	1	G-	id|06789650|ref|BAC_0663633|
18P3303476	Enterobacter_asburiae	50/4753402	0.001	1	0.2104	0.06	Enterobacter	0.421	0.12	1	0	1	0.0012	1.18	1	0	1	G-	id|03991000|ref|BAC_0468420|
18P3303476	Escherichia_albertii	50/4701875	0.0011	1	0.2127	0.06	Escherichia	3.8406	1.1	1	0	1	0.0013	1.18	1	0	1	G-	id|08308474|ref|BAC_0509476|
18P3303476	Escherichia_fergusonii	100/4588711	0.0022	1	0.4359	0.12	Escherichia	3.8406	1.1	2	0	1	0.0026	1.18	2	0	1	G-	id|02166345|ref|BAC_0896038|
18P3303476	Escherichia_vulneris	45/4375121	0.001	1	0.2286	0.07	Escherichia	3.8406	1.1	1	0	1	0.0012	1.18	1	0	1	G-	id|06827296|ref|BAC_0304109|
18P3303476	Flavobacterium_psychrophilum	100/2900735	0.0034	1	0.6895	0.2	Flavobacterium	0.6895	0.2	2	0	1	0.004	1.18	2	0	1	G-	id|09949720|ref|BAC_0316280|
18P3303476	Microbacterium_arborescens	45/3432249	0.0013	1	0.2914	0.08	Microbacterium	1.1773	0.34	1	0	1	0.0015	1.18	1	0	1	G+	id|01392943|ref|BAC_0257201|
18P3303476	Microbacterium_oleivorans	50/2916866	0.0017	1	0.3428	0.1	Microbacterium	1.1773	0.34	1	0	1	0.002	1.18	1	0	1	G+	id|07458601|ref|BAC_0542447|
18P3303476	Microbacterium_resistens	50/3983164	0.0013	1	0.2511	0.07	Microbacterium	1.1773	0.34	1	0	1	0.0015	1.18	1	0	1	G+	id|03819523|ref|BAC_0826773|
18P3303476	Moraxella_atlantae	46/2289665	0.002	1	0.4367	0.13	Moraxella	3.8764	1.11	1	0	1	0.0024	1.18	1	0	1	G-	id|09895149|ref|BAC_0081268|
18P3303476	Moraxella_catarrhalis	50/1863286	0.0027	1	0.5367	0.15	Moraxella	3.8764	1.11	1	0	1	0.0032	1.18	1	0	1	G-	id|09638632|ref|BAC_0916420|
18P3303476	Moraxella_nonliquefaciens	50/2280239	0.0022	1	0.4386	0.13	Moraxella	3.8764	1.11	1	0	1	0.0026	1.18	1	0	1	G-	id|06759556|ref|BAC_0060819|
18P3303476	Moraxella_osloensis	300/2434688	0.0123	1	2.4644	0.71	Moraxella	3.8764	1.11	6	0	1	0.0145	1.18	7	0	1	G-	id|09801460|ref|BAC_0008893|
18P3303476	Ruminococcus_torques	50/3341681	0.0015	1	0.2993	0.09	Blautia	0.521	0.15	1	0	1	0.0018	1.18	1	0	1	G+	id|02173307|ref|BAC_0670559|
18P3303476	Veillonella_parvula	98/2132142	0.0046	1	0.938	0.27	Veillonella	0.938	0.27	2	0	1	0.0054	1.18	2	0	1	G-	id|09067724|ref|BAC_0605729|
18P3303476	Veillonellaceae_bacterium_DNF00751	200/1729801	0.0116	1	2.3124	0.66	-	-	-	4	4	-	0.0137	1.18	5	5	-	G-	id|06202224|ref|BAC_0736226|
18P3303476	Clostridiales_bacterium_KLE1615	100/3905171	0.0026	1	0.5121	0.15	-	-	-	2	2	-	0.0031	1.18	2	2	-	G+	id|02711807|ref|BAC_0214489|
18P3303476	Achromobacter_xylosoxidans	43/6813182	0.0006	1	0.1468	0.04	Achromobacter	0.1468	0.04	1	0	0	0.0007	1.18	1	0	0	G-	id|03151155|ref|BAC_0621794|
18P3303476	Acidovorax_KKS102	50/5196935	0.001	1	0.1924	0.06	Acidovorax	0.1924	0.06	1	0	0	0.0012	1.18	1	0	0	G-	id|09678632|ref|BAC_0561432|
18P3303476	Aeromonas_caviae	50/4787529	0.001	1	0.2089	0.06	Aeromonas	0.2089	0.06	1	0	0	0.0012	1.18	1	0	0	G-	id|02550088|ref|BAC_0490327|
18P3303476	Afipia_felis	41/4203390	0.001	1	0.2379	0.07	Afipia	0.2379	0.07	1	0	0	0.0012	1.18	1	0	0	G-	id|09644410|ref|BAC_0378513|
18P3303476	Alicycliphilus_denitrificans	46/4995263	0.0009	1	0.2002	0.06	Alicycliphilus	0.2002	0.06	1	0	0	0.0011	1.18	1	0	0	G-	id|00277172|ref|BAC_0799052|
18P3303476	Alkalilimnicola_ehrlichii	42/3275944	0.0013	1	0.3053	0.09	Alkalilimnicola	0.3053	0.09	1	0	0	0.0015	1.18	1	0	0	G-	id|04887677|ref|BAC_0327839|
18P3303476	Amycolatopsis_benzoatilytica	50/8704271	0.0006	1	0.1149	0.03	Amycolatopsis	0.1149	0.03	1	0	0	0.0007	1.18	1	0	0	G+	id|07144349|ref|BAC_0054108|
18P3303476	Anaeromyxobacter_Fw109	44/5277990	0.0008	1	0.1895	0.05	Anaeromyxobacter	0.1895	0.05	1	0	0	0.0009	1.18	1	0	0	G-	id|03867914|ref|BAC_0722144|
18P3303476	Azoarcus_BH72	50/4376040	0.0011	1	0.2285	0.07	Azoarcus	0.4253	0.12	1	0	0	0.0013	1.18	1	0	0	G-	id|00592359|ref|BAC_0268451|
18P3303476	Azoarcus_KH32C	41/5081166	0.0008	1	0.1968	0.06	Azoarcus	0.4253	0.12	1	0	0	0.0009	1.18	1	0	0	G-	id|04289073|ref|BAC_0191218|
18P3303476	Azospira_oryzae	50/3806980	0.0013	1	0.2627	0.08	Azospira	0.2627	0.08	1	0	0	0.0015	1.18	1	0	0	G-	id|08859247|ref|BAC_0409525|
18P3303476	Bacillus_infantis	50/4884713	0.001	1	0.2047	0.06	Bacillus	0.5015	0.14	1	0	0	0.0012	1.18	1	0	0	G+	id|06602266|ref|BAC_0091496|
18P3303476	Bacillus_smithii	50/3368778	0.0015	1	0.2968	0.09	Bacillus	0.5015	0.14	1	0	0	0.0018	1.18	1	0	0	G+	id|02236084|ref|BAC_0719799|
18P3303476	Bergeyella_zoohelcum	45/2499221	0.0018	1	0.4001	0.11	Bergeyella	0.4001	0.11	1	0	0	0.0021	1.18	1	0	0	G-	id|00504462|ref|BAC_0778963|
18P3303476	Bordetella_hinzii	50/4912977	0.001	1	0.2035	0.06	Bordetella	0.3926	0.11	1	0	0	0.0012	1.18	1	0	0	G-	id|04661285|ref|BAC_0060511|
18P3303476	Bordetella_petrii	50/5287950	0.001	1	0.1891	0.05	Bordetella	0.3926	0.11	1	0	0	0.0012	1.18	1	0	0	G-	id|01732178|ref|BAC_0486634|
18P3303476	Bradyrhizobium_japonicum	92/9207384	0.001	1	0.2172	0.06	Bradyrhizobium	0.6064	0.17	2	0	0	0.0012	1.18	2	0	0	G-	id|07814469|ref|BAC_0152825|
18P3303476	Bradyrhizobium_oligotrophicum	44/8264165	0.0005	1	0.121	0.03	Bradyrhizobium	0.6064	0.17	1	0	0	0.0006	1.18	1	0	0	G-	id|05374044|ref|BAC_0092838|
18P3303476	Bradyrhizobium_ORS	100/7456587	0.0013	1	0.2682	0.08	Bradyrhizobium	0.6064	0.17	2	0	0	0.0015	1.18	2	0	0	G-	id|03297049|ref|BAC_0182783|
18P3303476	Burkholderia_dolosa	41/6409115	0.0006	1	0.156	0.04	Burkholderia	0.5189	0.15	1	0	0	0.0007	1.18	1	0	0	G-	id|09477285|ref|BAC_0061209|
18P3303476	Burkholderia_rhizoxinica	47/2755309	0.0017	1	0.3629	0.1	Burkholderia	0.5189	0.15	1	0	0	0.002	1.18	1	0	0	G-	id|06107333|ref|BAC_0676435|
18P3303476	Campylobacter_mucosalis	50/1752144	0.0029	1	0.5707	0.16	Campylobacter	0.5707	0.16	1	0	0	0.0034	1.18	1	0	0	G-	id|02020835|ref|BAC_0749741|
18P3303476	Candidatus_Accumulibacter_phosphatis	44/5058518	0.0009	1	0.1977	0.06	Candidatus_Accumulibacter	0.1977	0.06	1	0	0	0.0011	1.18	1	0	0	G-	id|08826838|ref|BAC_0752385|
18P3303476	Candidatus_Hamiltonella_defensa	50/2110331	0.0024	1	0.4739	0.14	Candidatus_Hamiltonella	0.4739	0.14	1	0	0	0.0028	1.18	1	0	0	-	id|04506188|ref|BAC_0281867|
18P3303476	Caulobacter_crescentus	50/4042929	0.0012	1	0.2473	0.07	Caulobacter	0.6769	0.19	1	0	0	0.0014	1.18	1	0	0	G-	id|09761935|ref|BAC_0139512|
18P3303476	Caulobacter_segnis	100/4655622	0.0022	1	0.4296	0.12	Caulobacter	0.6769	0.19	2	0	0	0.0026	1.18	2	0	0	G-	id|09863654|ref|BAC_0724906|
18P3303476	Chromobacterium_violaceum	50/4751080	0.001	1	0.2105	0.06	Chromobacterium	0.2105	0.06	1	0	0	0.0012	1.18	1	0	0	G-	id|06722654|ref|BAC_0754890|
18P3303476	Collimonas_fungivorans	44/5186898	0.0008	1	0.1928	0.06	Collimonas	0.1928	0.06	1	0	0	0.0009	1.18	1	0	0	-	id|09481019|ref|BAC_0043767|
18P3303476	Curtobacterium_pusillum	50/3973750	0.0013	1	0.2517	0.07	Curtobacterium	0.2517	0.07	1	0	0	0.0015	1.18	1	0	0	G+	id|07740969|ref|BAC_0191416|
18P3303476	Dechloromonas_aromatica	92/4501104	0.002	1	0.4443	0.13	Dechloromonas	0.4443	0.13	2	0	0	0.0024	1.18	2	0	0	G-	id|03675931|ref|BAC_0788547|
18P3303476	Dickeya_dadantii	50/4922802	0.001	1	0.2031	0.06	Dickeya	0.2031	0.06	1	0	0	0.0012	1.18	1	0	0	G-	id|08675736|ref|BAC_0785789|
18P3303476	Dietzia_maris	50/3505932	0.0014	1	0.2852	0.08	Dietzia	0.2852	0.08	1	0	0	0.0017	1.18	1	0	0	G+	id|00426620|ref|BAC_0386530|
18P3303476	Dorea_longicatena	50/3596439	0.0014	1	0.2781	0.08	Dorea	0.2781	0.08	1	0	0	0.0017	1.18	1	0	0	G+	id|06004779|ref|BAC_0575959|
18P3303476	Dysgonomonas_capnocytophagoides	47/4378358	0.0011	1	0.2284	0.07	Dysgonomonas	0.2284	0.07	1	0	0	0.0013	1.18	1	0	0	G-	id|09831929|ref|BAC_0049163|
18P3303476	Eggerthella_lenta	50/3632260	0.0014	1	0.2753	0.08	Eggerthella	0.2753	0.08	1	0	0	0.0017	1.18	1	0	0	G+	id|06983879|ref|BAC_0903874|
18P3303476	Geobacter_sulfurreducens	45/3814128	0.0012	1	0.2622	0.08	Geobacter	0.2622	0.08	1	0	0	0.0014	1.18	1	0	0	G-	id|00061228|ref|BAC_0661177|
18P3303476	Gluconacetobacter_diazotrophicus	43/3944163	0.0011	1	0.2535	0.07	Gluconacetobacter	0.2535	0.07	1	0	0	0.0013	1.18	1	0	0	G-	id|05368181|ref|BAC_0209280|
18P3303476	Gordonia_amarae	50/5307195	0.0009	1	0.1884	0.05	Gordonia	0.1884	0.05	1	0	0	0.0011	1.18	1	0	0	G+	id|08954933|ref|BAC_0739642|
18P3303476	Haemophilus_sputorum	50/2144403	0.0023	1	0.4663	0.13	Haemophilus	0.4663	0.13	1	0	0	0.0027	1.18	1	0	0	G-	id|04028527|ref|BAC_0238298|
18P3303476	Hafnia_paralvei	50/4998684	0.001	1	0.2001	0.06	Hafnia	0.2001	0.06	1	0	0	0.0012	1.18	1	0	0	G-	id|02189688|ref|BAC_0498609|
18P3303476	Halobacteroides_halobius	50/2649255	0.0019	1	0.3775	0.11	Halobacteroides	0.3775	0.11	1	0	0	0.0022	1.18	1	0	0	G-	id|05945919|ref|BAC_0583407|
18P3303476	Ketogulonicigenium_vulgare	51/3032608	0.0017	1	0.3297	0.09	Ketogulonicigenium	0.3297	0.09	1	0	0	0.002	1.18	1	0	0	G-	id|03427350|ref|BAC_0468883|
18P3303476	Kocuria_palustris	50/2854447	0.0017	1	0.3503	0.1	Kocuria	0.3503	0.1	1	0	0	0.002	1.18	1	0	0	G+	id|06896291|ref|BAC_0049893|
18P3303476	Lachnospiraceae_bacterium_1_1_57FAA	50/2930396	0.0017	1	0.3413	0.1	-	-	-	1	0	-	0.002	1.18	1	0	-	G+	id|00205119|ref|BAC_0097767|
18P3303476	Lampropedia_cohaerens	96/3159322	0.003	1	0.633	0.18	Lampropedia	0.633	0.18	2	0	0	0.0035	1.18	2	0	0	G-	id|07859678|ref|BAC_0929137|
18P3303476	Lautropia_mirabilis	47/3151995	0.0015	1	0.3173	0.09	Lautropia	0.3173	0.09	1	0	0	0.0018	1.18	1	0	0	G-	id|09464370|ref|BAC_0022849|
18P3303476	Leptospira_noguchii	50/4763760	0.001	1	0.2099	0.06	Leptospira	0.2099	0.06	1	0	0	0.0012	1.18	1	0	0	G-	id|02742729|ref|BAC_0842572|
18P3303476	Leptotrichia_shahii	46/2144796	0.0021	1	0.4662	0.13	Leptotrichia	0.4662	0.13	1	0	0	0.0025	1.18	1	0	0	G-	id|05759742|ref|BAC_0250894|
18P3303476	Marinobacter_aquaeolei	50/4326849	0.0012	1	0.2311	0.07	Marinobacter	0.2311	0.07	1	0	0	0.0014	1.18	1	0	0	G-	id|08942555|ref|BAC_0843294|
18P3303476	Mycobacterium_yongonense	41/5521023	0.0007	1	0.1811	0.05	Mycobacterium	0.1811	0.05	1	0	0	0.0008	1.18	1	0	0	G+	id|00997688|ref|BAC_0149583|
18P3303476	Myxococcus_stipitatus	44/10350586	0.0004	1	0.0966	0.03	Myxococcus	0.0966	0.03	1	0	0	0.0005	1.18	1	0	0	G-	id|04146448|ref|BAC_0349100|
18P3303476	Natronomonas_moolapensis	100/2912573	0.0034	1	0.6867	0.2	Natronomonas	0.6867	0.2	2	0	0	0.004	1.18	2	0	0	-	id|03971244|ref|BAC_0665937|
18P3303476	Obesumbacterium_proteus	50/5011796	0.001	1	0.1995	0.06	Obesumbacterium	0.1995	0.06	1	0	0	0.0012	1.18	1	0	0	G-	id|04904318|ref|BAC_0443728|
18P3303476	Opitutus_terrae	50/5957605	0.0008	1	0.1679	0.05	Opitutus	0.1679	0.05	1	0	0	0.0009	1.18	1	0	0	G-	id|03669836|ref|BAC_0852712|
18P3303476	Paracoccus_aminophilus	41/3613807	0.0011	1	0.2767	0.08	Paracoccus	0.5025	0.14	1	0	0	0.0013	1.18	1	0	0	G-	id|04064741|ref|BAC_0411105|
18P3303476	Paracoccus_yeei	50/4429585	0.0011	1	0.2258	0.06	Paracoccus	0.5025	0.14	1	0	0	0.0013	1.18	1	0	0	G-	id|07516734|ref|BAC_0681619|
18P3303476	Polaromonas_naphthalenivorans	50/4410291	0.0011	1	0.2267	0.06	Polaromonas	0.2267	0.06	1	0	0	0.0013	1.18	1	0	0	G-	id|00804529|ref|BAC_0504023|
18P3303476	Polymorphum_gilvum	43/4649365	0.0009	1	0.2151	0.06	Polymorphum	0.2151	0.06	1	0	0	0.0011	1.18	1	0	0	G-	id|03599425|ref|BAC_0452477|
18P3303476	Polynucleobacter_necessarius	50/2159490	0.0023	1	0.4631	0.13	Polynucleobacter	0.4631	0.13	1	0	0	0.0027	1.18	1	0	0	G-	id|04710734|ref|BAC_0051163|
18P3303476	Pseudoxanthomonas_Mexicana	50/3943279	0.0013	1	0.2536	0.07	Pseudoxanthomonas	1.1254	0.32	1	0	0	0.0015	1.18	1	0	0	G-	id|01449380|ref|BAC_0799244|
18P3303476	Pseudoxanthomonas_spadix	95/3452554	0.0028	1	0.5793	0.17	Pseudoxanthomonas	1.1254	0.32	2	0	0	0.0033	1.18	2	0	0	G-	id|01249643|ref|BAC_0678423|
18P3303476	Pseudoxanthomonas_suwonensis	46/3419049	0.0013	1	0.2925	0.08	Pseudoxanthomonas	1.1254	0.32	1	0	0	0.0015	1.18	1	0	0	G-	id|03927724|ref|BAC_0201922|
18P3303476	Psychrobacter_arcticus	50/2650701	0.0019	1	0.3773	0.11	Psychrobacter	0.3773	0.11	1	0	0	0.0022	1.18	1	0	0	G-	id|01911261|ref|BAC_0023464|
18P3303476	Raoultella_ornithinolytica	50/5719363	0.0009	1	0.1748	0.05	Raoultella	0.3497	0.1	1	0	0	0.0011	1.18	1	0	0	G-	id|08483500|ref|BAC_0630359|
18P3303476	Raoultella_terrigena	50/5717287	0.0009	1	0.1749	0.05	Raoultella	0.3497	0.1	1	0	0	0.0011	1.18	1	0	0	G-	id|06060474|ref|BAC_0736716|
18P3303476	Rickettsia_peacockii	50/1288492	0.0039	1	0.7761	0.22	Rickettsia	0.7761	0.22	1	0	0	0.0046	1.18	1	0	0	G-	id|01014262|ref|BAC_0708321|
18P3303476	Roseomonas_cervicalis	50/5105947	0.001	1	0.1959	0.06	Roseomonas	0.4014	0.11	1	0	0	0.0012	1.18	1	0	0	G-	id|03631261|ref|BAC_0502232|
18P3303476	Roseomonas_mucosa	50/4865340	0.001	1	0.2055	0.06	Roseomonas	0.4014	0.11	1	0	0	0.0012	1.18	1	0	0	G-	id|09523529|ref|BAC_0234424|
18P3303476	Rubrivivax_gelatinosus	44/5043253	0.0009	1	0.1983	0.06	Rubrivivax	0.1983	0.06	1	0	0	0.0011	1.18	1	0	0	G+	id|05149759|ref|BAC_0015742|
18P3303476	Runella_slithyformis	50/6568739	0.0008	1	0.1522	0.04	Runella	0.1522	0.04	1	0	0	0.0009	1.18	1	0	0	G-	id|08376394|ref|BAC_0803884|
18P3303476	Serinicoccus_chungangensis	47/3557308	0.0013	1	0.2811	0.08	Serinicoccus	0.2811	0.08	1	0	0	0.0015	1.18	1	0	0	G+	id|04330132|ref|BAC_0425422|
18P3303476	Sinorhizobium_meliloti	41/6813723	0.0006	1	0.1468	0.04	Sinorhizobium	0.1468	0.04	1	0	0	0.0007	1.18	1	0	0	G-	id|00591608|ref|BAC_0961266|
18P3303476	Sneathia_sanguinegens	45/1291333	0.0035	1	0.7744	0.22	Sneathia	0.7744	0.22	1	0	0	0.0041	1.18	1	0	0	G-	id|00591386|ref|BAC_0971968|
18P3303476	Streptomyces_avermitilis	42/9025608	0.0005	1	0.1108	0.03	Streptomyces	0.6373	0.18	1	0	0	0.0006	1.18	1	0	0	G+	id|00180153|ref|BAC_0135672|
18P3303476	Streptomyces_cattleya	50/6283062	0.0008	1	0.1592	0.05	Streptomyces	0.6373	0.18	1	0	0	0.0009	1.18	1	0	0	G+	id|02434448|ref|BAC_0275734|
18P3303476	Streptomyces_coelicolor	48/8667507	0.0006	1	0.1154	0.03	Streptomyces	0.6373	0.18	1	0	0	0.0007	1.18	1	0	0	G+	id|04755781|ref|BAC_0738455|
18P3303476	Streptomyces_griseus	46/8545929	0.0005	1	0.117	0.03	Streptomyces	0.6373	0.18	1	0	0	0.0006	1.18	1	0	0	G+	id|00311917|ref|BAC_0754499|
18P3303476	Streptomyces_SirexAA	50/7414440	0.0007	1	0.1349	0.04	Streptomyces	0.6373	0.18	1	0	0	0.0008	1.18	1	0	0	G+	id|03947352|ref|BAC_0348857|
18P3303476	Thauera_MZ1T	50/4496212	0.0011	1	0.2224	0.06	Thauera	0.2224	0.06	1	0	0	0.0013	1.18	1	0	0	G-	id|02042338|ref|BAC_0811415|
18P3303476	Tyzzerella_nexilis	69/3996608	0.0017	1.45	0.5004	0.14	Tyzzerella	0.5004	0.14	2	0	0	0.002	1.71	2	0	0	G+	id|03736591|ref|BAC_0702716|
18P3303476	Xanthomonas_campestris	50/4908383	0.001	1	0.2037	0.06	Xanthomonas	0.8074	0.23	1	0	0	0.0012	1.18	1	0	0	G-	id|05882974|ref|BAC_0611245|
18P3303476	Xanthomonas_fuscans	50/4981995	0.001	1	0.2007	0.06	Xanthomonas	0.8074	0.23	1	0	0	0.0012	1.18	1	0	0	G-	id|00885497|ref|BAC_0896018|
18P3303476	Xanthomonas_oryzae	41/5238555	0.0008	1	0.1909	0.05	Xanthomonas	0.8074	0.23	1	0	0	0.0009	1.18	1	0	0	G-	id|06091093|ref|BAC_0342153|
18P3303476	Xanthomonas_translucens	42/4715357	0.0009	1	0.2121	0.06	Xanthomonas	0.8074	0.23	1	0	0	0.0011	1.18	1	0	0	G-	id|08861061|ref|BAC_0853680|
